# Supplementary material for: Maternal cardiovascular and endothelial function from first trimester to postpartum
Source: PLoS One. 2018 May 21;13(5):e0197748. doi: 10.1371/journal.pone.0197748 (PMC5962097; doi:10.1371/journal.pone.0197748)
Supplement: S2 Table — (XLS) [file pone.0197748.s004.xls]

## Sheet: Tabelle1
age	height	weight	weightE	day12	day16	day20	day25	day30	day35	day40	dayPP	weight12	weight16	weight20	weight25	weight30	weight35	weight40	weightPP	Sslen	HR12	HR16	HR20	HR25	HR30	HR35	HR40	HRPP	SDNN12	SDNN16	SDNN20	SDNN25	SDNN30	SDNN35	SDNN40	SDNNPP	rMSSD12	rMSSD16	rMSSD20	rMSSD25	rMSSD30	rMSSD35	rMSSD40	rMSSDPP	LFrr12	LFrr16	LFrr20	LFrr25	LFrr30
38	160	53	66	87	115	145	179	225	256	277	42	56	57	59	62	64	65	66	53	291	81.8764	89.2681	88.3995	89.2305	95.7512	92.4198	82.2385	71.2385	29.7998	25.587	28.2426	26.2592	32.0676	34.4577	31.168	42.1739	12.7838	16.7299	11.14	17.3063	19.3498	18.4335	35.9445	34.5331	5.4232	5.73805	5.67997	5.81527	5.39349
37	168	69	80	81	106	149	179	207	242	277	41	72	73.3343	75	76.1324	79	77	80	72	279	77.8883	86.453	81.7468	85.6857	88.6615	87.31	71.4836	69.4879	55.6224	36.0419	29.2488	32.7888	26.5063	30.2772	51.8804	65.1382	39.9823	18.3627	21.5959	19.702	14.7776	17.1977	45.5112	53.328	6.57378	5.80933	5.50609	5.74303	5.3842
25	163	55	76	90	118	153	181	216	245	272	48	60	60.5	65.5	68	70	72	73	63	280	77.5242	75.9723	76.2054	79.787	79.9743	84.2973	79.6728	68.9393	22.5825	29.8901	31.6215	30.4132	30.6541	23.3211	24.0957	40.7766	17.9314	18.2633	23.7795	18.4754	19.5459	11.4152	18.1842	32.6249	5.34649	5.68548	5.85635	5.93138	5.6228
34	165	58	70	83	111	136	167	209	239	272	44	58	59.7957	61.5	63.2259	66	67	70	60	278	89.4412	99.211	84.9654	89.2534	97.9951	105.368	81.0229	94.698	32.9126	17.4196	27.1185	23.2094	26.8701	20.1644	54.2738	30.93	22.3096	10.3455	20.6251	15.9265	9.02368	6.49678	33.5057	14.4838	5.17132	3.9518	5.90034	4.9084	4.95243
32	170	70	83	81	109	144	179	214	248	270	37	72	74	77	77	82	82	83	72	277	73.0957	74.597	76.4902	80.5784	81.4971	77.115	70.2263	70.0351	39.6361	27.5973	39.7985	29.4259	27.4221	53.9952	63.8072	42.9759	33.6277	19.8207	23.9148	15.7367	11.5084	26.4917	45.1977	26.7163	6.0717	5.47615	5.88049	5.08014	5.3835
25	170	68	81	87	112	148	181	209	243	271	45	68	70	73	76	79.5	81	81	70	278	61.5674	67.0609	72.5531	70.8189	78.3454	69.3206	69.4188	65.1268	90.1723	83.7576	56.8697	60.1024	69.7388	56.0379	55.1026	96.106	79.5169	73.4082	39.2234	43.3197	45.3595	43.7996	32.6571	63.8566	7.17471	7.27335	6.71883	6.72874	7.43324
33	170	55	68	85	105	140	180	211	253	289	66	54.7479	57	56	62	64	65	68	50	290	86.7811	85.4136	83.5912	77.3288	80.2072	72.1735	72.9612	68.4967	29.3894	34.3054	44.7328	31.0464	41.4772	31.7279	70.1499	59.3289	14.3782	18.6495	18.3294	20.2076	13.1847	19.7362	33.1476	30.8637	5.16371	5.35042	5.86243	5.22223	4.89607
28	177	77	88	92	130	165	179	207	235	263	45	77	80	82.5	82.8162	85	85.5	88	75	272	74.5718	82.9512	96.4638	88.2988	92.5657	95.0252	90.2077	88.9051	39.7745	31.804	30.1409	33.4737	29.623	32.9936	36.1934	35.1158	18.8878	10.9722	8.55645	11.1371	8.20826	6.66017	12.7164	7.65924	6.35303	6.10403	4.89968	5.69577	5.15687
30	160	58	78	88	123	156	185	215	243	271	34	58	60	65	68	69	73	77	68	283	76.1759	87.3863	90.3332	102.922	96.2322	101.481	84.938	79.6059	32.8623	22.5875	21.9776	14.4596	35.4932	88.2316	33.7986	43.5426	32.8724	13.8803	11.5412	9.38259	14.1345	13.9715	19.0803	26.6565	6.07194	5.07361	4.42188	4.21379	5.60626
33	161	57	70	84	112	148	176	211	239	270	47	60	60	63	67	66	69	70	58	276	65.3658	64.7584	72.5274	75.9595	72.1585	76.2374	79.0555	82.2544	92.4834	88.5503	86.1362	59.5295	77.147	46.5438	46.8976	45.9177	109.901	93.3723	87.0705	54.904	87.9622	38.3815	39.357	31.2796	7.13292	6.72227	6.19495	6.99787	6.68629
38	162	51	62	85	106	138	168	208	238	263	40	52	52	57	57	59	60	62	51	275	67.9796	66.1748	70.1218	82.7714	71.2648	73.1251	80.9756	52.616	61.8171	69.1817	53.2197	32.3962	53.5374	41.5082	41.9536	122.126	44.3408	54.0386	34.3755	11.7412	29.8084	29.3787	20.7787	99.5242	7.07067	7.49021	6.72264	5.95075	7.03144
25	168	62	82	86	114	142	170	204	253	270	48	67	67	72	71	75	81	81	68	278	66.3756	68.3684	72.5771	71.2726	70.5688	74.5868	74.9566	73.1025	44.7767	21.7546	34.4021	36.387	31.9181	45.3338	39.9415	31.487	35.8688	22.8264	22.0257	21.7737	17.3542	18.8783	14.1098	24.7417	6.28415	4.23431	5.99656	5.41395	5.04385
30	168	73	83	82	110	144	181	210	242	263	42	72.7996	74	77	77.9359	78	81	83	70	279	53.1012	63.9825	68.3833	63.6677	76.1419	68.9766	63.8185	53.3114	76.7515	72.6537	50.5727	55.1706	42.9666	44.4217	41.4536	96.869	96.0665	55.5395	28.7967	35.9105	21.5848	28.897	33.9616	73.3744	6.28962	7.20837	6.61213	6.57016	6.63815
32	158	47	65	80	109	151	182	213	241	270	42	51	47	56	61	62	64	65	54	266	83.7047	81.6547	88.3369	77.0447	78.653	89.1805	83.6745	87.7673	48.9182	28.5304	41.9619	32.8352	30.6692	35.7847	30.2976	24.5786	17.0892	12.8515	15.7544	13.8119	14.7386	10.2973	11.4164	9.13644	5.63132	4.81903	5.42436	5.18344	5.89208
30	164	62	74	88	108	137	183	215	250	270	41	64	65	66	68	69	72	74	65	276	79.8191	81.3922	77.2387	88.0029	95.0473	92.2349	81.9664	75.0059	45.1127	43.4243	44.2887	42.1644	29.2879	28.8708	42.9625	72.846	37.2164	33.9944	38.1541	22.5753	12.4426	13.8263	26.5888	44.4406	6.69977	6.60311	6.69405	6.7309	5.44203
31	164	54	66	82	110	138	177	212	240	263	47	54	56	58	61	64	64	64	58	281	78.3871	79.8033	85.4002	88.8657	90.3592	90.6632	85.9595	75.4152	43.2849	23.7455	39.5621	51.2519	26.4969	26.2745	22.6968	50.6415	18.4654	13.9164	12.2219	12.4085	10.9866	7.3726	10.9205	21.0711	5.63499	4.98268	5.50545	4.98187	5.16801
36	168	63	78	85	121	143	178	213	241	268	35	59	62	64	69	72	75	78	65	290	75.1117	86.8375	84.8045	94.0447	81.0087	84.2943	68.5656	61.6199	46.2385	31.678	51.4621	29.8566	42.1479	38.9515	101.145	79.8504	49.6331	22.4983	35.5423	19.5919	30.0564	26.1197	46.666	73.2585	6.07716	5.42714	6.71709	5.92832	6.05673
32	163	70	85	84	117	145	180	209	237	265	44	70	72	75	75	81	83	85	75	278	72.4967	78.1612	90.3288	77.7687	95.6402	84.6193	86.9343	62.4298	74.8061	49.6077	29.5919	29.5102	25.6093	37.625	33.982	102.177	82.3913	25.8925	14.2264	20.3649	14.9052	23.4504	21.831	94.1929	7.18802	5.90945	4.23057	5.67267	5.08678
[truncated: 107 more columns]
